# Supplementary material for: Epitope-based peptide vaccine design and elucidation of novel compounds against 3C like protein of SARS-CoV-2
Source: PLoS One. 2022 Mar 24;17(3):e0264700. doi: 10.1371/journal.pone.0264700 (PMC8947391; doi:10.1371/journal.pone.0264700)
Supplement: S3 Table — (CSV) [file pone.0264700.s004.csv]

smiles	LogS	LogD	LogP	Pgp-inh	Pgp-sub	HIA	F(20%)	F(30%)	Caco-2	MDCK	BBB	PPB	VDss	Fu	CYP1A2-inh	CYP1A2-sub	CYP2C19-inh	CYP2C19-sub	CYP2C9-inh	CYP2C9-sub	CYP2D6-inh	CYP2D6-sub	CYP3A4-inh	CYP3A4-sub	CL	T12	hERG	H-HT	DILI	Ames	ROA	FDAMDD	SkinSen	Carcinogenicity	EC	EI	Respiratory	BCF	IGC50	LC50	LC50DM	NR-AR	NR-AR-LBD	NR-AhR	NR-Aromatase	NR-ER	NR-ER-LBD	NR-PPAR-gamma	SR-ARE
C[C@@H](OC[C@@]1(c2ccccc2)CC[C@]2(CCC(=O)N2)CN1)c1cc(C(F)(F)F)cc(C(F)(F)F)c1	-5.069	4.053	4.712	0.683	0.001	0.003	0.002	0.046	-5.281	3.8824604416731745e-05	0.615	95.32762908935547%	1.402	1.1009687185287476%	0.202	0.964	0.49	0.881	0.484	0.071	0.706	0.093	0.947	0.805	1.593	0.043	0.899	0.93	0.02	0.052	0.819	0.984	0.289	0.152	0.003	0.006	0.924	1.404	3.48	5.14	6.572	0.002	0.004	0.019	0.013	0.297	0.004	0.009	0.655
C[C@]12CC[C@H]3[C@@H](CC[C@H]4NC(=O)C=C[C@]34C)[C@@H]1CCC2C(=O)Nc1cc(C(F)(F)F)ccc1C(F)(F)F	-6.847	4.897	5.766	0.998	0.019	0.003	0.003	0.019	-5.328	1.4137154721538536e-05	0.079	98.13269805908203%	0.793	1.178078293800354%	0.39	0.561	0.81	0.555	0.801	0.069	0.837	0.157	0.972	0.692	3.487	0.013	0.984	0.516	0.199	0.008	0.979	0.937	0.84	0.31	0.003	0.008	0.94	1.011	3.113	5.407	6.948	0.978	0.97	0.01	0.436	0.815	0.815	0.681	0.912
CCN1CCN(Cc2ccc(N=c3nc(-c4cc(F)c5nc(C)n(C(C)C)c5c4)c(F)c[nH]3)nc2)CC1	-2.231	3.047	3.6	0.998	0.994	0.008	0.692	0.89	-4.918	1.4046087017050013e-05	0.582	82.72381591796875%	2.679	26.889442443847656%	0.149	0.537	0.128	0.088	0.059	0.072	0.035	0.353	0.087	0.908	9.302	0.139	0.973	0.991	0.321	0.236	0.599	0.704	0.69	0.167	0.003	0.006	0.703	1.349	3.535	4.885	7.103	0.004	0.003	0.906	0.886	0.078	0.027	0.008	0.74
Cc1ccc([C@@H]2O[C@H](CO)[C@@H](O)[C@H](O)[C@H]2O)cc1Cc1ccc(-c2ccc(F)cc2)s1	-4.927	3.18	3.922	0.084	0.894	0.011	0.304	0.014	-5.064	6.083172138460213e-06	0.039	99.20099639892578%	0.885	0.9631608724594116%	0.372	0.079	0.645	0.065	0.606	0.773	0.436	0.859	0.313	0.617	4.701	0.053	0.187	0.46	0.894	0.67	0.113	0.043	0.033	0.412	0.003	0.044	0.037	1.977	4.708	5.885	6.924	0.063	0.019	0.067	0.822	0.38	0.027	0.888	0.314
COc1cc(C(C)=O)ccc1OCCCN1CCC(c2noc3cc(F)ccc23)CC1	-4.83	3.497	3.693	0.998	0.967	0.003	0.002	0.001	-4.863	3.43334540957585e-05	0.909	95.30532836914062%	3.095	5.060785293579102%	0.263	0.961	0.165	0.911	0.049	0.108	0.986	0.924	0.129	0.795	5.721	0.078	0.991	0.915	0.958	0.325	0.627	0.858	0.099	0.761	0.003	0.011	0.954	1.33	4.078	5.021	6.394	0.124	0.014	0.758	0.104	0.26	0.012	0.069	0.558
C[C@]12CC[C@@H]3c4ccc(O)cc4C[C@@H](CCCCCCCCC[S@+]([O-])CCCC(F)(F)C(F)(F)F)[C@@H]3[C@@H]1CC[C@@H]2O	-3.515	4.513	7.513	0.993	0.161	0.008	0.914	0.03	-4.824	2.647327710292302e-05	0.229	99.51737976074219%	3.421	0.42264604568481445%	0.097	0.261	0.211	0.901	0.273	0.944	0.535	0.587	0.917	0.252	9.35	0.044	0.989	0.216	0.21	0.058	0.362	0.899	0.928	0.13	0.011	0.021	0.872	0.832	5.474	6.649	6.704	0.752	0.94	0.008	0.954	0.974	0.868	0.178	0.919
Cc1nnc(SC=C2CSC3C(NC(=O)Cn4cnnn4)C(=O)N3C2C(=O)O)s1	-2.041	-0.014	-0.068	0.0	0.995	0.06	0.996	0.998	-6.054	2.0003960798931075e-06	0.052	67.25836944580078%	0.332	21.682708740234375%	0.007	0.059	0.052	0.054	0.054	0.148	0.126	0.038	0.005	0.065	1.645	0.76	0.002	0.124	0.996	0.011	0.023	0.001	0.795	0.632	0.003	0.01	0.457	0.373	3.26	4.528	5.184	0.0	0.002	0.076	0.038	0.051	0.009	0.208	0.686
COc1cc2nccc(Oc3ccc(NC(=O)NC4CC4)c(Cl)c3)c2cc1C(N)=O	-7.121	2.873	3.137	0.01	0.996	0.006	0.002	0.857	-5.281	7.5805323831446e-06	0.503	96.06884765625%	0.893	4.352826118469238%	0.665	0.792	0.581	0.126	0.6	0.77	0.298	0.689	0.613	0.154	3.472	0.154	0.704	0.909	0.962	0.541	0.351	0.839	0.116	0.597	0.003	0.009	0.219	0.604	3.556	4.533	5.282	0.394	0.004	0.946	0.021	0.33	0.008	0.135	0.728
CCC[C@@]1(CCc2ccccc2)CC(=O)C([C@H](CC)c2cccc(NS(=O)(=O)c3ccc(C(F)(F)F)cn3)c2)C(=O)O1	-4.797	2.646	5.375	0.973	0.003	0.002	0.003	0.023	-5.249	2.2158386855153367e-05	0.081	98.46585083007812%	1.017	0.8200499415397644%	0.237	0.392	0.881	0.661	0.964	0.309	0.455	0.047	0.971	0.914	1.806	0.026	0.665	0.957	0.978	0.006	0.96	0.88	0.04	0.051	0.003	0.007	0.018	0.762	4.616	4.556	5.403	0.048	0.253	0.076	0.297	0.22	0.005	0.93	0.474
CC(=O)[C@@]1(O)C=C(O[C@H]2C[C@H](N)[C@H](O)[C@H](C)O2)c2c(c(O)c3c(O)c4ccccc4c(O)c3c2O)C1	-2.844	1.52	2.801	0.013	0.999	0.08	0.174	0.495	-5.966	9.74437080003554e-06	0.012	97.4593505859375%	0.918	6.060668468475342%	0.227	0.905	0.017	0.067	0.078	0.305	0.043	0.145	0.134	0.211	15.693	0.13	0.024	0.805	0.947	0.845	0.046	0.895	0.838	0.874	0.003	0.058	0.947	0.465	3.914	3.629	5.634	0.016	0.971	0.896	0.932	0.918	0.691	0.504	0.884
CC1c2cccc(O)c2C(=O)C2C(=O)[C@]3(O)C(=O)C(C(N)=O)C(=O)C(N(C)C)[C@@H]3[C@@H](O)[C@@H]21	-1.069	0.162	0.463	0.003	0.999	0.064	0.001	0.001	-6.324	9.552170376991853e-05	0.04	50.14803695678711%	1.194	51.75043487548828%	0.018	0.08	0.018	0.082	0.006	0.039	0.005	0.096	0.206	0.497	2.831	0.087	0.031	0.111	0.922	0.007	0.963	0.032	0.064	0.136	0.005	0.01	0.888	0.111	4.783	6.377	5.868	0.0	0.006	0.067	0.002	0.039	0.005	0.006	0.036
CN(C)C1C(=O)C(C(N)=O)C(=O)[C@@]2(O)C(=O)C3C(=O)c4c(O)cccc4[C@@](C)(O)[C@H]3C[C@@H]12	-1.692	-0.156	0.477	0.008	0.999	0.015	0.001	0.001	-6.302	0.00011751354031730443	0.029	40.291481018066406%	1.062	59.41261672973633%	0.012	0.141	0.017	0.062	0.009	0.058	0.008	0.111	0.086	0.552	3.443	0.029	0.032	0.077	0.871	0.012	0.949	0.016	0.181	0.425	0.006	0.014	0.972	0.064	4.747	5.626	4.066	0.001	0.011	0.057	0.004	0.042	0.007	0.004	0.019
[truncated: 39 more columns]
